# Supplementary material for: Fast and Robust Real-Time Estimation of Respiratory Rate from Photoplethysmography
Source: Sensors (Basel). 2016 Sep 14;16(9):1494. doi: 10.3390/s16091494 (PMC5038767; doi:10.3390/s16091494)
Supplement: Supplementary file 1 [file sensors-16-01494-s001.zip]

Archive with 1 entries (1 files):
- supplementary.wmv
